# Supplementary material for: A self-replicating artificial module-genome that generates bacterial chromosome replication system in vitro
Source: Nucleic Acids Res. 2026 Jul 6;54(13):gkag663. doi: 10.1093/nar/gkag663 (PMC13333201; doi:10.1093/nar/gkag663)
Supplement: gkag663_Supplemental_Files [file gkag663_supplemental_files.zip]

Archive with 3 entries (3 files):
- Data_Fig4G_S2_Source_data.xlsx
- DNA sequence.zip
- Supplementalt Material_NAR_revise.pdf
