# Supplementary material for: A self-replicating artificial module-genome that generates bacterial chromosome replication system in vitro
Source: Nucleic Acids Res. 2026 Jul 6;54(13):gkag663. doi: 10.1093/nar/gkag663 (PMC13333201; doi:10.1093/nar/gkag663)
Supplement: gkag663_Supplemental_Files [file gkag663_supplemental_files.zip › Data_Fig4G_S2_Source_data.xlsx]

## Sheet: Fig4. G
Source data for Fig 4G
Raw data
Round 1					Round 2					Round 3					Round 4					Round 5
	Band Intensity of Sc (a.u.)	pM	correction for loading amount (x150)			Band Intensity of Sc (a.u.)	pM	correction for loading amount (x150)			Band Intensity of Sc (a.u.)	pM	correction for loading amount (x150)			Band Intensity of Sc (a.u.)	pM	correction for loading amount (x150)			Band Intensity of Sc (a.u.)	pM	correction for loading amount (x150)
repeat 1	2146.82	13.4201	2013.01		repeat 1	1353.11	15.248	2287.21		repeat 1	1453.58	14.7846	2217.69		repeat 1	2441.11	21.9857	3297.85		repeat 1	2498.48	20.2752	3041.28
repeat 2	2163.77	13.5299	2029.48		repeat 2	1275.58	14.3666	2154.99		repeat 2	1725.06	17.8094	2671.41		repeat 2	3190.77	28.8999	4334.98		repeat 2	2052.23	16.7708	2515.62
repeat 3	1522.41	9.3751	1406.27		repeat 3	1677.11	18.9314	2839.71		repeat 3	980.698	9.51596	1427.39		repeat 3	2311.7	20.792	3118.81		repeat 3	2520.36	20.447	3067.05
Standard (pM)					Standard (pM)					Standard (pM)					Standard (pM)					Standard (pM)
50	5606.57				50	4396.67				50	4647.26				50	5365.67				50	5869.74
25	3869.67				25	2209.77				25	2410.94				25	2985.3				25	3114.72
12.5	2132.23				12.5	1125.87				12.5	1179.28				12.5	1456.41				12.5	1498.65
6.25	1070.41				6.25	541.506				6.25	651.698				6.25	709.163				6.25	654.87
3.125	545.163				3.125	262.971				3.125	391.87				3.125	404.92				3.125	336.92
1.5625	235.678				1.5625	179.849				1.5625	346.678				1.5625	95.607				1.5625	146.142
slope	154.368				slope	87.9626				slope	89.7532				slope	108.423				slope	127.338
intercept	75.1852				intercept	11.8555				intercept	126.61				intercept	57.3664				intercept	-83.3275
R2	0.996773				R2	0.999248				R2	0.995129				R2	0.996061				R2	0.999141
Result
	Round 1		Round 2		Round 3		Round 4		Round 5
Reaction	-	+	-	+	-	+	-	+	-	+
repeat 1 (pM)	50	2013.01	50	2287.21	50	2217.69	50	3297.85	50	3041.28
repeat 2 (pM)	50	2029.48	50	2154.99	50	2671.41	50	4334.98	50	2515.62
repeat 3 (pM)	50	1406.27	50	2839.71	50	1427.39	50	3118.81	50	3067.05
MEAN	50	1816.25	50	2427.3	50	2105.5	50	3583.88	50	2874.65
SD	0	355.154	0	363.226	0	629.552	0	656.603	0	311.196
Fold Amplification	Round 1	Round 2	Round 3	Round 4	Round 5
repeat 1	40.2602	45.7441	44.3539	65.957	60.8256
repeat 2	40.5896	43.0997	53.4282	86.6996	50.3124
repeat 3	28.1253	56.7943	28.5479	62.3761	61.341
Generation	Total Fold Amplification	Generation
repeat 1	3.2771e+08	28.2878
repeat 2	4.07711e+08	28.603
repeat 3	1.7448e+08	27.3785
Mean		28.0898
SD		0.63582

## Sheet: Fig. S2B
Source data for SupFig 8B
Raw data
Round 1					Round 2					Round 3					Round 4					Round 5
	Band Intensity of Sc (a.u.)	pM	correction for loading amount (x150)			Band Intensity of Sc (a.u.)	pM	correction for loading amount (x150)			Band Intensity of Sc (a.u.)	pM	correction for loading amount (x150)			Band Intensity of Sc (a.u.)	pM	correction for loading amount (x150)			Band Intensity of Sc (a.u.)	pM	correction for loading amount (x150)
repeat 1	1359.99	8.32298	1248.45		repeat 1	1303.58	14.6849	2202.73		repeat 1	1249.75	12.5136	1877.05		repeat 1	2406.41	21.6655	3249.83		repeat 1	1312.65	10.9628	1644.41
repeat 2	1077.11	6.49049	973.574		repeat 2	1381.58	15.5716	2335.75		repeat 2	899.213	8.60808	1291.21		repeat 2	1964.41	17.5889	2638.34		repeat 2	965.284	8.23486	1235.23
repeat 3	1139.58	6.89514	1034.27		repeat 3	1408.87	15.8819	2382.29		repeat 3	1380.46	13.9699	2095.49		repeat 3	1739.28	15.5126	2326.89		repeat 3	1335.99	11.1461	1671.91
Standard (pM)					Standard (pM)					Standard (pM)					Standard (pM)					Standard (pM)
50	5606.57				50	4396.67				50	4647.26				50	5365.67				50	5869.74
25	3869.67				25	2209.77				25	2410.94				25	2985.3				25	3114.72
12.5	2132.23				12.5	1125.87				12.5	1179.28				12.5	1456.41				12.5	1498.65
6.25	1070.41				6.25	541.506				6.25	651.698				6.25	709.163				6.25	654.87
3.125	545.163				3.125	262.971				3.125	391.87				3.125	404.92				3.125	336.92
1.5625	235.678				1.5625	179.849				1.5625	346.678				1.5625	95.607				1.5625	146.142
slope	154.368				slope	87.9626				slope	89.7532				slope	108.423				slope	127.338
intercept	75.1852				intercept	11.8555				intercept	126.61				intercept	57.3664				intercept	-83.3275
R2	0.996773				R2	0.999248				R2	0.995129				R2	0.996061				R2	0.999141
Result
	Round1		Round2		Round3		Round4		Round5
Reaction	-	+	-	+	-	+	-	+	-	+
repeat 1 (pM)	50	1248.45	50	2202.73	50	1877.05	50	3249.83	50	1644.41
repeat 2 (pM)	50	973.574	50	2335.75	50	1291.21	50	2638.34	50	1235.23
repeat 3 (pM)	50	1034.27	50	2382.29	50	2095.49	50	2326.89	50	1671.91
MEAN	50	1085.43	50	2306.92	50	1754.58	50	2738.35	50	1517.18
SD	0	144.401	0	93.1821	0	415.889	0	469.531	0	244.567
Fold Amplification	Round 1	Round 2	Round 3	Round 4	Round 5
repeat 1	24.9689	44.0547	37.5409	64.9966	32.8883
repeat 2	19.4715	46.7149	25.8242	52.7667	24.7046
repeat 3	20.6854	47.6457	41.9098	46.5377	33.4382
Generation	Total Fold Amplification	Generation
repeat 1	8.82732e+07	26.3955
repeat 2	3.0621e+07	24.868
repeat 3	6.42765e+07	25.9378
Mean		25.7338
SD		0.783899
